# Supplementary material for: BMP signaling is a therapeutic target in ovarian cancer
Source: Cell Death Discov. 2020 Dec 5;6:139. doi: 10.1038/s41420-020-00377-w (PMC7719168; doi:10.1038/s41420-020-00377-w)
Supplement: Supplementary file 8 — Table S1 [file 41420_2020_377_MOESM8_ESM.xlsx]

## Sheet: Sheet1
antibody	dilution	source	catalogue number
BMPR2	1:1000	Cell Signaling Technology	6979
phospho-SMAD1/5/8	1:1000	Cell Signaling Technology	9511
phospho-SMAD1/5/8	1:500	Cell Signaling Technology	13820
phospho-AKT	1:1000	Cell Signaling Technology	4060
c-KIT	1:1000	Cell Signaling Technology	3074
vimentin	1:1000	Cell Signaling Technology	5741
phospho-SMAD3	1:1000	Cell Signaling Technology	9520
PARP-1	1:500	Cell Signaling Technology	9532
SNAIL	1:1000	Cell Signaling Technology	3879
SLUG	1:1000	Cell Signaling Technology	9585
α-tubulin	1:1000	Abcam	ab7291
SMAD1	1:1000	Abcam	ab63356
E-cadherin	1:1000	Abcam	ab1416
N-cadherin	1:1000	BD biosciences	610920
phospho-SMAD2	1:1000	home-made
secondary Rabbit	1:5000	Invitrogen	31460
secondary Mouse	1:5000	Invitrogen	31430
Alexa Fluor 568 Rabbit	1:200	Invitrogen	A11011
Alexa Fluor 488 Rabbit	1:200	Invitrogen	A32731
