# Supplementary material for: BMP signaling is a therapeutic target in ovarian cancer
Source: Cell Death Discov. 2020 Dec 5;6:139. doi: 10.1038/s41420-020-00377-w (PMC7719168; doi:10.1038/s41420-020-00377-w)
Supplement: Supplementary file 9 — Table S2 [file 41420_2020_377_MOESM9_ESM.xlsx]

## Sheet: Sheet1 (2)
Gene	5' primer sequence	3' primer sequence
GAPDH	GGAGTCAACGGATTTGGTCGTA	GGAGTCAACGGATTTGGTCGTA
ALK1	ATCTGAGCAGGGCGACAGC	ACTCCCTGTGGTGCAGTCA
ALK2	CATGGCCCCCGAAAGTTCTTGATGA	GCCACCTCCCACAAGACAAGTCCAAA
ALK3	TTTATGGCACCCAAGGAAAG	TGGTATTCAAGGGCACATCA
ALK6	AGCAGTGATGAGTGTCTAAGGC	AGCCTTGATGCAGGATTGTGA
ACVR2A	GCCACAAACCCGCCATATCTCACA	TGCCAGCCTCAAACTTTAACGCCAA
ACVR2B	CAACTGCTACGATAGGCAGGA	CGTTGCAGAAGTTGCCTTCA
BMPR2	GGCTGAACTTATGATGATTTGGGAA	CACGCCTATTATGTGACAGGTTGC
ID1	AGCACGTCATCGACTACATCAGG	GGATTCCGAGTTCAGCTCCAA
ID3	GTGTCCTGACACCTCCAGAAC	CTCTTCAGGCCACAAGTTCAC
CD44	GGGACTTTGCCTCTTGCAGTT	CGGCAGGTTACATTCAAATCG
SCF	CTGGAGACTCCAGCCTACACTG	CTGCCCTTGTAAGACTTGGCTG
c-KIT	CACCGAAGGAGGCACTTACACA	TGCCATTCACGAGCCTGTCGTA
SOX2	GCTACAGCATGATGCAGGACCA	TCTGCGAGCTGGTCATGGAGTT
OCT4	CCTGAAGCAGAAGAGGATCACC	AAAGCGGCAGATGGTCGTTTGG
NANOG	CTCCAACATCCTGAACCTCAGC	CGTCACACCATTGCTATTCTTCG
SNAIL	TGCCCTCAAGATGCACATCCGA	GGGACAGGAGAAGGGCTTCTC
SLUG	ATCTGCGGCAAGGCGTTTTCCA	GAGCCCTCAGATTTGACCTGTC
CDH1(E-cadherin)	GCCTCCTGAAAAGAGAGTGGAAG	TGGCAGTGTCTCTCCAAATCCG
BMP2	TGTATCGCAGGCACTCAGGTCA	CCACTCGTTTCTGGTAGTTCTTC

## Sheet: Sheet1
Gene	5' primer sequence	3' primer sequence
GAPDH	GGAGTCAACGGATTTGGTCGTA	GGAGTCAACGGATTTGGTCGTA
ALK1	ATCTGAGCAGGGCGACAGC	ACTCCCTGTGGTGCAGTCA
ALK2	CATGGCCCCCGAAAGTTCTTGATGA	GCCACCTCCCACAAGACAAGTCCAAA
ALK3	TTTATGGCACCCAAGGAAAG	TGGTATTCAAGGGCACATCA
ALK6	AGCAGTGATGAGTGTCTAAGGC	AGCCTTGATGCAGGATTGTGA
ACVR2A	GCCACAAACCCGCCATATCTCACA	TGCCAGCCTCAAACTTTAACGCCAA
ACVR2B	CAACTGCTACGATAGGCAGGA	CGTTGCAGAAGTTGCCTTCA
BMPR2	GGCTGAACTTATGATGATTTGGGAA	CACGCCTATTATGTGACAGGTTGC
ID1	AGCACGTCATCGACTACATCAGG	GGATTCCGAGTTCAGCTCCAA
ID3	GTGTCCTGACACCTCCAGAAC	CTCTTCAGGCCACAAGTTCAC
CD44	GGGACTTTGCCTCTTGCAGTT	CGGCAGGTTACATTCAAATCG
SCF	CTGGAGACTCCAGCCTACACTG	CTGCCCTTGTAAGACTTGGCTG
c-KIT	CACCGAAGGAGGCACTTACACA	TGCCATTCACGAGCCTGTCGTA
SOX2	GCTACAGCATGATGCAGGACCA	TCTGCGAGCTGGTCATGGAGTT
OCT4	CCTGAAGCAGAAGAGGATCACC	AAAGCGGCAGATGGTCGTTTGG
NANOG	CTCCAACATCCTGAACCTCAGC	CGTCACACCATTGCTATTCTTCG
SNAIL	TGCCCTCAAGATGCACATCCGA	GGGACAGGAGAAGGGCTTCTC
SLUG	ATCTGCGGCAAGGCGTTTTCCA	GAGCCCTCAGATTTGACCTGTC
ZEB1	GGCATACACCTACTCAACTACGG	TGGGCGGTGTAGAATCAGAGTC
CDH1(E-cadherin)	GCCTCCTGAAAAGAGAGTGGAAG	TGGCAGTGTCTCTCCAAATCCG
BMP2	TGTATCGCAGGCACTCAGGTCA	CCACTCGTTTCTGGTAGTTCTTC

## Sheet: Sheet1 (3)
Gene	5' primer sequence	3' primer sequence
GAPDH	GGAGTCAACGGATTTGGTCGTA	GGAGTCAACGGATTTGGTCGTA
ALK1	ATCTGAGCAGGGCGACAGC	ACTCCCTGTGGTGCAGTCA
ALK2	CATGGCCCCCGAAAGTTCTTGATGA	GCCACCTCCCACAAGACAAGTCCAAA
ALK3	TTTATGGCACCCAAGGAAAG	TGGTATTCAAGGGCACATCA
ALK6	AGCAGTGATGAGTGTCTAAGGC	AGCCTTGATGCAGGATTGTGA
ACVR2A	GCCACAAACCCGCCATATCTCACA	TGCCAGCCTCAAACTTTAACGCCAA
ACVR2B	CAACTGCTACGATAGGCAGGA	CGTTGCAGAAGTTGCCTTCA
BMPR2	GGCTGAACTTATGATGATTTGGGAA	CACGCCTATTATGTGACAGGTTGC
ID1	AGCACGTCATCGACTACATCAGG	GGATTCCGAGTTCAGCTCCAA
ID2	AGGCTTCTGAATTCCCTTCTG	CCTCCTTGTGAAATGGTTGAA
ID3	GTGTCCTGACACCTCCAGAAC	CTCTTCAGGCCACAAGTTCAC
CD44	GGGACTTTGCCTCTTGCAGTT	CGGCAGGTTACATTCAAATCG
SCF	CTGGAGACTCCAGCCTACACTG	CTGCCCTTGTAAGACTTGGCTG
c-KIT	CACCGAAGGAGGCACTTACACA	TGCCATTCACGAGCCTGTCGTA
SOX2	GCTACAGCATGATGCAGGACCA	TCTGCGAGCTGGTCATGGAGTT
OCT4	CCTGAAGCAGAAGAGGATCACC	AAAGCGGCAGATGGTCGTTTGG
NANOG	CTCCAACATCCTGAACCTCAGC	CGTCACACCATTGCTATTCTTCG
SNAIL	TGCCCTCAAGATGCACATCCGA	GGGACAGGAGAAGGGCTTCTC
SLUG	ATCTGCGGCAAGGCGTTTTCCA	GAGCCCTCAGATTTGACCTGTC
CDH1(E-cadherin)	GCCTCCTGAAAAGAGAGTGGAAG	TGGCAGTGTCTCTCCAAATCCG
BMP2	TGTATCGCAGGCACTCAGGTCA	CCACTCGTTTCTGGTAGTTCTTC
